# Supplementary material for: Uniformity of HfO2 Thin Films Prepared on Trench Structures via Plasma-Enhanced Atomic Layer Deposition
Source: Nanomaterials (Basel). 2022 Dec 29;13(1):161. doi: 10.3390/nano13010161 (PMC9823614; doi:10.3390/nano13010161)
Supplement: Supplementary file 1 [file nanomaterials-13-00161-s001.zip]

Archive with 1 entries (1 files):
- nanomaterials-2105978-supplementary.pdf
